# Supplementary material for: Stem cell heterogeneity drives the parasitic life cycle of Schistosoma mansoni
Source: eLife. 2018 Jul 10;7:e35449. doi: 10.7554/eLife.35449 (PMC6039179; doi:10.7554/eLife.35449)
Supplement: Supplementary file 1. — Genes exhibit significant differences (>4 fold, p<0.01) between δ, κ, and φ stem cell classes in sporocysts. p-values were calculated by a two-sample t-test, using the more stringent estimate from the assumptions of either unequal or equal population variances. [file elife-35449-supp1.xlsx]

## Sheet: Class dependent transcripts
Feature ID	Annotation (S. mansoni genome v.5)	φ (TPM)	δ (TPM)	κ (TPM)	Gene name
Smp_000160	variable lymphocyte receptor, putative	0.0116674	0	18.9315
Smp_000340	nuclear hormone receptor superfamily protein-related	24.6004	36.6937	0.768751
Smp_002930	histone H2A, putative	12.9501	55.5157	70.1889
Smp_014280	beta-1,3 galactosyltransferase	58.5805	29.8875	3.54987
Smp_015440	Syntaxin-31 (AtSYP31) (AtSED5), putative	9.5645	108.588	42.3131
Smp_016180	nuclear hormone receptor, putative	6.25702	9.59621	0.807514
Smp_016380	cytohesin-related guanine nucleotide-exchange protein	49.5415	50.2463	7.15454
Smp_017080	hypothetical protein	9.47101	27.0401	5.14632
Smp_017730	200-kDa GPI-anchored surface glycoprotein	86.2019	73.4245	13.4309
Smp_017750	phospholipase A-2-activating protein, putative	105.208	20.2329	111.227
Smp_018010	hypothetical protein	5.36271	32.077	51.3347
Smp_018790		19.2899	36.6306	4.23551
Smp_019030	cathepsin C, putative	691.88	524.447	145.855
Smp_019460	hypothetical protein	0.0170499	2.29753	128.548
Smp_019900	zygin, putative	66.4207	45.8112	2.11836
Smp_020400	hypothetical protein	30.6034	5.04058	54.8125
Smp_021300	family C19 unassigned peptidase (C19 family)	23.0918	101.938	13.2525
Smp_023140		52.0746	8.28042	47.6789
Smp_023840		84.6792	22.4165	100.056
Smp_024860	basic helix-loop-helix transcription factor, hes- related	50.5391	3.33945	0.0399613	Sm-hesl
Smp_026200		0	2.78559	17.2213
Smp_026810	scavenger receptor class B type-2 (sr-B2), putative	3.11608	0	14.3317
Smp_027300	histone-lysine n-methyltransferase, suv9, putative	101.039	0.21797	9.96491
Smp_029070	hypothetical protein	10.9789	96.7947	11.5243
Smp_029700	Splicing factor, arginine/serine-rich 12 (Serine-arginine-rich-splicing regulatory protein 86) (SRrp86) (Splicing regulatory protein 508) (SRrp508), putative	17.1529	9.01313	43.9338
Smp_029850	3-5 exonuclease eri1, putative	18.6922	179.79	48.9665
Smp_030020		95.132	3.82674	47.1904
Smp_030370	calreticulin autoantigen homolog precursor, putative	5846.7	3283.91	1326.14
Smp_030760	cytochrome P450 reductase, putative	27.6864	2.67748	62.5951
Smp_031100	liquid facets, putative	54.3673	0.0845222	23.0183
Smp_034440		0.376115	0.0269806	144.674
Smp_035580	protein phosphatase-1, putative	94.1975	17.4244	14.8882
Smp_041190	hypothetical protein	10.5044	5.50543	34.7706
Smp_041280	bruno-like rna binding protein	0.434647	5.79348	0.0859447
Smp_041350	bruno-like rna binding protein	12.118	302.32	5.02898
Smp_044470	hypothetical protein	18.6674	46.8615	7.68393
Smp_046810	m-phase inducer phosphatase(cdc25), putative	105.691	48.6218	25.6458
Smp_048030	hypothetical protein	0.110245	8.71397	70.2877
Smp_051810	elongation of fatty acids protein 1	85.7778	261.065	433.597
Smp_051920	hypothetical protein	15.9612	262.467	494.812	Sm-nanos-2
Smp_052810	glucose-6-phosphate 1-dehydrogenase	14.4289	159.259	54.706
Smp_053120	S-adenosyl-methyltransferase mraW, putative	1.16296	32.1971	36.0968
Smp_055090	chromatin regulatory protein sir2, putative	58.9504	12.2637	61.5122
Smp_057060	hypothetical protein	10.3972	23.1191	130.191
Smp_063520	irx-related	0.0537886	0.0365274	91.9167
Smp_065890	hypothetical protein	6.40052	30.4146	55.6682
Smp_068780	FTZ-F1 nuclear receptor-like protein	19.4476	24.7983	3.12812
Smp_071150	formin binding protein and related proteins	42.5278	25.0613	0.654703
Smp_073220	exostosin-3, putative	46.3369	1.48015	22.2842
Smp_075500	hypothetical protein	3.51138	78.4857	1.94203
Smp_077280		11.5785	66.6527	24.7304
Smp_079650	chromodomain helicase DNA binding protein, putative	8.72342	25.1549	40.9141
Smp_081620	SmHox4	51.9256	41.0824	0.470526
Smp_082420	uridine phosphorylase, putative	28.8858	223.158	2083.28
Smp_085780	hypothetical protein	46.5168	5.73023	66.3875
Smp_089460	family C2 unassigned peptidase (C02 family)	11.0359	1.60665	0.915129
Smp_092390	hypothetical protein	4.30264	78.6407	65.874
Smp_095010	sodium-dependent phosphate transporter, putative	71.0984	48.4212	8.14061
Smp_095350	zinc finger protein, putative	33.8233	2.34133	58.9706
Smp_095470	mps one binder kinase activator-like 2 (mob1 homolog 2) (protein mob3)	70.8743	9.87313	45.5829
Smp_096160	ADP-ribosylation factor-like 13, arl13	5.97865	85.6366	4.90914
Smp_097250	rrp4, putative	286.059	53.7095	250.627
Smp_098340		21.5906	8.64994	1.81002
Smp_105200	glypican, putative	3.21272	22.9019	50.2262
Smp_113310	hypothetical protein	0.105496	0.0453722	11.4571
Smp_117620	hypothetical protein	0	0.0401991	4.94841
Smp_123490	nicotinamide mononucleotide adenylyltransferase, putative	5.10194	29.6845	35.5854
Smp_123870	synaptobrevin, putative	29.4891	5.3815	60.1985
Smp_124650	hypothetical protein	2.47913	1.77088	14.6805
Smp_124860	hypothetical protein	140.932	25.8128	112.976
Smp_125630	pangolin, putative	2.68381	18.1973	1.49208
Smp_126520	signal transducing adapter molecule (stam), putative	61.2456	192.073	18.9427
Smp_128120	polybromo-1, putative	15.8036	53.9454	10.9347
Smp_128570	hypothetical protein	150.589	21.3092	94.6079
Smp_128730	sec24-related A, B	14.7776	49.3483	3.68141
Smp_129310	inositol polyphosphate multikinase, putative	40.0632	35.4478	5.54652
Smp_129610	malate dehydrogenase, putative	0.0724593	10.5164	168.702
Smp_129630	tRNA pseudouridine synthase D, putative	138.481	13.0614	87.9279
Smp_132180		11.1766	15.8724	2.73992
Smp_132780		8.91808	18.2441	0.374892
Smp_132810	IPR001092 Basic helix-loop-helix dimerisation region bHLH,domain-containing protein	1.74691	4.84594	0.0471196
Smp_132830	hypothetical protein	146.515	252.467	24.9575
Smp_134120		11.9952	6.28926	30.3729
Smp_134300	beta-hexosaminidase B, putative	12.8874	55.1768	9.42658
Smp_134700	hypothetical protein	0.188813	0.155079	8.38492
Smp_135970	Polcalcin Che a 3 (Calcium-binding pollen allergen Che a 3), putative	0.111914	0	78.7785
Smp_137790	androgen induced inhibitor of proliferation (as3) / pds5-related	15.6144	64.6541	13.7621
Smp_139340	rab, putative	63.9184	87.7496	15.6093
Smp_139530	cellular tumor antigen P53, putative	61.5674	108.26	0.172967	Sm-p53
Smp_140580	pyruvate dehydrogenase, putative	51.9672	140.493	220.047
Smp_142890	hect E3 ubiquitin ligase, putative	24.2035	98.8057	15.6064
Smp_143430	mannosidase alpha class 2a, putative	16.0113	42.6825	3.94555
Smp_144590	synaptic ras gtpase activating protein, syngap, putative	4.18064	22.4333	0.871962
Smp_145470	zinc finger protein, putative	68.5856	112.05	0.238124	Sm-zfp-1
Smp_145880	abhydrolase domain-containing protein 4 (S33 family)	31.6667	78.1302	6.80241
Smp_147250	multidrug resistance associated protein, putative	0.244967	13.7729	11.7614
Smp_147790	homothorax homeobox protein, putative	1.53448	3.32346	0.0108017
Smp_148070	hypothetical protein	2.00544	16.1893	19.4414
Smp_148760	hypothetical protein	3.52598	47.3536	25.4873
Smp_150120	hypothetical protein	0.842664	20.7011	0.812165
Smp_152850	hypothetical protein	38.9036	41.7135	8.22331
Smp_155400	ligatin, putative	13.5089	68.422	12.2835
Smp_156290	jumonji/arid domain-containing protein, putative	18.6185	4.07782	20.7021
Smp_156590	filamin-related	45.9121	207.191	34.1807
Smp_157300	tyrosine kinase	355.353	490.037	38.5559	Sm-fgfrB
Smp_157860	hypothetical protein	11.0674	13.3866	0.441382
Smp_157910		22.102	111.444	13.6882
Smp_157940	nuclear inhibitor of protein phosphatase-1, putative	14.2954	112.937	66.5638
Smp_161400	jumonji domain containing protein-related including hairless	2.047	17.9429	0.724914
Smp_163340	timeless, putative	13.8567	84.1298	59.7938
Smp_164030	golgi associated, gamma adaptin ear containing, arf binding protein 1 (gga1), putative	37.0261	10.7312	7.3367
Smp_164170	hypothetical protein	18.5242	8.40204	0.092664
Smp_164900	hypothetical protein	6.89802	0.295146	15.5563
Smp_167590	hypothetical protein	103.013	22.5367	120.182
Smp_167810	family C50 non-peptidase homologue (C50 family)	11.0377	7.7971	47.762
Smp_167860	nipped-B-like protein (delangin) (scc2 homolog)	4.877	18.8955	3.1214
Smp_168340	hypothetical protein	36.0296	4.53494	71.6754
Smp_168830	hypothetical protein	31.8019	0.523548	15.8375
Smp_169560	subfamily M23B non-peptidase homologue (M23 family)	52.0824	51.1795	10.0443
Smp_170100	hypothetical protein	22.6532	69.5907	7.50787
Smp_170120	hypothetical protein	45.3652	3.07684	36.0122
Smp_171720	lipid phosphate phosphatase-related	55.9477	77.4891	3.32733
Smp_172480	kruppel-like factor 13,14,16	0.0272963	1.913	36.0395	Sm-klf
Smp_175590	tyrosine kinase	205.518	269.834	8.45841	Sm-fgfrA
Smp_175710	homeobox protein aristaless-related	0	2.14226	30.5532
Smp_176130	plasma membrane calcium-transporting atpase, putative	12.9768	32.9996	0.228235
Smp_176420	Ras guanine nucleotide exchange factor , putative	51.5312	20.7026	10.9112
Smp_177080	alpha-1,3-mannosyltransferase	3.81963	21.3748	20.55
Smp_178490	solute carrier family 35 member d1, putative	8.10265	45.2745	37.2759
Smp_179660		53.7487	77.6974	17.4277
Smp_181010	integrin alpha-ps, putative	79.5774	79.4474	5.02746
Smp_181780		4.28208	5.71971	0
Smp_182600	hypothetical protein	39.1598	5.40807	26.9511
Smp_185370	hypothetical protein	15.2863	2.5309	14.9762
Smp_185680	hypothetical protein	130.797	185.695	12.4302
Smp_187480		12.4036	1.45058	21.1945
Smp_190070	hypothetical protein	4.3056	4.94565	0.0519603
Smp_195150	KRAB-A domain-containing protein	2.46437	0.325474	23.4256
Smp_196250	supervillin, putative	0.0531456	0.361635	14.8657
Smp_197330	acetyl-CoA C-acetyltransferase	49.2796	94.1426	20.8512
Smp_200380		52.1075	7.90106	131.967
Smp_201130		0.0694421	0	98.9174
Smp_203570		18.8902	161.748	11.4474
Smp_204260		1.17781	0.0904481	96.4483
Smp_206110		1.4605	0.494804	7.02105
Smp_208090	hypothetical protein	22.0779	2.62184	32.6903
Smp_209030	DNA polymerase epsilon, catalytic subunit, putative	63.4432	278.489	174.439
Smp_210080	adapter-related protein complex 3, beta subunit	2.83492	81.3178	27.6043
Smp_210180	hypothetical protein	26.0092	2.42433	34.5066
Smp_210500	subfamily C1A unassigned peptidase (C01 family)	57.4194	16.6854	137.642
Smp_210700	xp-G/rad2 DNA repair endonuclease family member, putative	54.9773	3.33928	61.4562
Smp_210900	hypothetical protein	8.2098	82.8546	24.3414
Smp_210920	ribosomal pseudouridine synthase, putative	4.01402	42.4492	28.7787
Smp_212570	disco-interacting protein 2 (dip2), putative	81.7293	114.054	6.36021
