# Supplementary material for: Stem cell heterogeneity drives the parasitic life cycle of Schistosoma mansoni
Source: eLife. 2018 Jul 10;7:e35449. doi: 10.7554/eLife.35449 (PMC6039179; doi:10.7554/eLife.35449)
Supplement: Supplementary file 2. — Feature IDs are given in the S. mansoni genome version 5 (Protasio et al., 2012), but all sequences input for primer design were manually curated by pooling all our RNAseq reads together and mapping to the reference genome. All primer sets were validated by bulk qPCR on whole animal cDNA libraries. Note that for three targets, Smp_179320, Smp_101370, and Smp_055310, we have two independent nested primer sets. [file elife-35449-supp2.xlsx]

## Sheet: Single cell qPCR primers
Target feature ID	Outer primer ID	Outer primer sequence	Inner primer ID	Inner primer sequence
Smp_000480	000480.1.oF	AAATATTCGCGACTTTCGTG	000480.1.iF	AGCAGCTCCTTCACCGATAA
	000480.1.oR	GATCTTTACAACGATCCAAATTGA	000480.1.iR	TCAGATGCAATCGACTTTCG
Smp_004600	004600.1.oF	AAGACATCGAGGCAGGTGAT	004600.1.iF	GGTATCCACCCAACCTCCAT
	004600.1.oR	TCCGAGTGTTGTGAGACGAC	004600.1.iR	GGATAGACATGCCCTCCAGA
Smp_008120	008120.1.oF	CGGCAAACGTTCTCGACTAT	008120.1.iF	TTTCTGCGACCTTTCCAATC
	008120.1.oR	AGAAAGATCTGGCGCTTGAA	008120.1.iR	GCTCAGGATGGAGTCTTTGC
Smp_012200	012200.1.oF	GACCGCGGATTTCTGTTTAT	012200.1.iF	GCATCATTCACACGAAATGC
	012200.1.oR	ACAGCAGGTTAGGAGGCTTG	012200.1.iR	CAGCAAGTTAGAACGCGTGA
Smp_015840	015840.1.oF	TACCAAACATATGCGCGAAA	015840.1.iF	ACGAAATCCTGCCAATTTCA
	015840.1.oR	CCGGTGAATATGTCGATTCC	015840.1.iR	ATGTTCCATTGTCCCACCAT
Smp_019040	019040.1.oF	CCAATTCATCGTTCAGCGTA	019040.1.iF	GCCATGTCTTCAACGACGTA
	019040.1.oR	GTTTGGCACGATTTGTTGAA	019040.1.iR	GACAACTGCGTCCACATGAT
Smp_019170	019170.1.oF	CGAGGCTCCTGTGTTTTACC	019170.1.iF	TCCCAAGTGTTGGAATCCTC
	019170.1.oR	GATTTTGTCGCCTCCCTGTA	019170.1.iR	GTTCGTACAACCGCTGGATT
Smp_021340	021340.1.oF	ATCGCAATTGTTCCGAGTGT	021340.1.iF	CAGTTCACCCATTGGCACTA
	021340.1.oR	CAAGCCCTGCATACCTTGTT	021340.1.iR	TCCTCGAATCCTGAATCTGAA
Smp_023990	023990.1.oF	CACTATAGCCCCTGCTCCAG	023990.1.iF	CGGGTCCTCAAACTCCAGTA
	023990.1.oR	ATCCAATGAAAAACGCTTGC	023990.1.iR	TTGCGCATAGCAGAATTGTC
Smp_024860	024860.1.oF	AAATCAACTGATAACTGGTGCTGA	024860.1.iF	CAGTCCGTCAACCATTGAAC
	024860.1.oR	TGTAGTCGGTTGAATTTGTTGC	024860.1.iR	TTGGTGGTGGTGACATGTTT
Smp_024970	024970.1.oF	TGCAAGGAATTTTTCCGAAC	024970.1.iF	TCGGACCTGGAAGTATCACC
	024970.1.oR	GAGGAATGAAAGGGTGTGGA	024970.1.iR	TTTCCAGGGTTACGAGATGC
Smp_025340	025340.1.oF	GCTGGAATCGTTGTTTGTGA	025340.1.iF	CAACCAAGTGTGTCGTTCCA
	025340.1.oR	GGACATTGCATGACCAAGTG	025340.1.iR	CTTGCATACGATCCACATCC
Smp_027300	027300.1.oF	GAATTCCAACCGATTCCAGA	027300.1.iF	CAGATGGAAGCAGTTCACCA
	027300.1.oR	ACAACACGAAATGGACACGA	027300.1.iR	CGAACAGCACAACAATTTCG
Smp_028030	028030.1.oF	TCCAGCCTTTGGACCTTTAG	028030.1.iF	CGAATAATCGGTGCCAGTCT
	028030.1.oR	TCGCGCTAGGTAAGCAAAGT	028030.1.iR	GGCTGTATCAACGTCGGAAT
Smp_028550	028550.1.oF	TGAGGCTGCTATCGTGAGTG	028550.1.iF	AGCAGGGATTGATGCTGTTT
	028550.1.oR	TAAAGGTGGGAGTTCGCAAG	028550.1.iR	AATCCAATCGGCCAAAGTCT
Smp_033110	033110.1.oF	TGTGTAACCGTGCGTCATTC	033110.1.iF	ATTGCTGTGATTGTGGCAAA
	033110.1.oR	AATGATCTGCCGCAAAATTC	033110.1.iR	ACGGTCTTTCACCGGTATGT
Smp_036500	036500.1.oF	TTTCTTCGGGAACTCCATTG	036500.1.iF	GTCCGAACCAGAAGACGAAA
	036500.1.oR	CGCAAGTCAAACGATCAAAA	036500.1.iR	GATGCTGGTTCACCACACAC
Smp_041540	041540.1.oF	TCGCTCAAACAGAACCTTCA	041540.1.iF	AAGCTGGCACCTCTACTCCA
	041540.1.oR	TTGACTCACCGAGGACTGTG	041540.1.iR	GAGGACCCAGATGAAGCATT
Smp_041770	041770.1.oF	AAACGGTTGAGTTTGGTTGC	041770.1.iF	GGGTAATGCATGCTGGACTT
	041770.1.oR	GCCAGAATGAGGTTCGAAAA	041770.1.iR	CTCCAGGGCTCGATACTGTC
Smp_042160	042160.1.oF	GTGGCGTTGTGTTTTGAAGA	042160.1.iF	ACCTGAGGTGCTTCCTGATG
	042160.1.oR	GCCTGTCCAGCAGTAACCAT	042160.1.iR	CCTTGTACACGAATGCCAAA
Smp_043100	043100.1.oF	ACGCCTAGTGCATTTTGACA	043100.1.iF	GAAGTTCCCGTGAGACTCCA
	043100.1.oR	AGTCCAGCTCACCGTCTTGT	043100.1.iR	TGTTTGCTGACCACCTTTGA
Smp_045750	045750.1.oF	AACACCCCGAACAAATATGC	045750.1.iF	GAGCTCCTGCGACATTTACC
	045750.1.oR	GAAGCTGTGGGAGGAAGATG	045750.1.iR	GAGCCTGTGTAGGTGGTGGT
Smp_046550	046550.1.oF	CAAAAACAAAGAGGCGATCC	046550.1.iF	ATTCGCAAGCTAATGCGAGA
	046550.1.oR	CTTGTTTTCGCTGGTCGATT	046550.1.iR	TTGCAGTGTCATCGGTTAGG
Smp_048560	048560.1.iF	TGCTGCAAGATGTGATGGTT	048560.1.oF	CTTCATTAGCTGATCGACCATT
	048560.1.iR	TTCATGCCATTGTTGTCCAC	048560.1.oR	GCTTCATAACATGGTACACATACAA
Smp_049730	049730.1.oF	CTCTGGCGACCAGATAACAA	049730.1.iF	TATTCTCCGTCAGCCAAACC
	049730.1.oR	ACCACTGCTCCATTTCATCC	049730.1.iR	CAAAGCAAACTGGTGTGTGG
Smp_050360	050360.1.oF	TTGCCCATTAGCTAACTCACAG	050360.1.iF	GTTTGTGAAGGAACCTGAACG
	050360.1.oR	TGATAAGGCTAAACGTCGCATA	050360.1.iR	ATTTCGGCGCAATTTAATCC
Smp_051920	051920.2.oF	TGCGGTGATGTCAATAAGGC	051920.2.iF	TTGGGGCCGCTCTTGTTATAC
	051920.2.oR	AAGCAGGCATTTCCAACAGG	051920.2.iR	TAACGTCTCACGATCCCACTTC
Smp_052810	052810.1.oF	GGAATTATTCGCGATGTCGT	052810.1.iF	TGATGAGAAGGTTCGTGTGC
	052810.1.oR	AATGGAACACCTTTCCAACG	052810.1.iR	TTTGTTGCATTTGGATCTGC
Smp_053140	053140.1.oF	CCAACTTCTGCTGGAAAACC	053140.1.iF	AATTAGCAAGCGTTCCGTGT
	053140.1.oR	TTTTTACGCCCATCGATCTC	053140.1.iR	TGCGCAGACAAGTGAAACTC
Smp_053940	053940.1.oF	GCGAAATTGTGGATGTTGTG	053940.1.iF	GATGGTAAGACGGTCGAAGC
	053940.1.oR	CAACCTCACATTCGGTGATG	053940.1.iR	GCTTCGTCACAGTCATGTGG
Smp_054750	054750.1.oF	TTGATAGTGTTTCGCCATCG	054750.1.iF	TTGGAGACTCACATGGCAAC
	054750.1.oR	AAACGAATTCGCTCAGCAGT	054750.1.iR	CCGATCGACTAAACACAGCA
Smp_055310	055310.1.oF	TCACCGGGAGGAAATGTATG	055310.1.iF	CAGGAACAACAACAACCACAA
	055310.1.oR	TCACGTTCACGCTCAATTTC	055310.1.iR	CTCGCTACGTGCGAATTCTT
Smp_055310	055310.1.pF	AGCAAAACAACGTGAAGCTG	055310.1.jF	CATGCAGGTCAACGGTATTG
	055310.1.pR	TCACGATCACCATAATCGTAGAG	055310.1.jR	CGCAAACAATGCAAGTCG
Smp_056970	056970.1.oF	CCAAAGCTGTGGGAAAAGTC	056970.1.iF	CCAGACGTTTCAGTCGTTGA
	056970.1.oR	CAGCCTTCGCATCAAAGATA	056970.1.iR	TGCTTTAACTGCAGCCTTGA
Smp_062270	062270.1.iF	TCTCGATAGAGCTTCACCTGAT	062270.1.oF	GGTGATCAAGTTCTGTTGAGTCAT
	062270.1.iR	CCGGGATGTAAGGAATTCAG	062270.1.oR	CACGGGTCATTTCTTTTGCT
Smp_066900	066900.1.oF	ATGGGTCTCACTGGTTTTGG	066900.1.iF	TCAGCACGAGAAGCTTCAAA
	066900.1.oR	ACCCAAAAATCGTTCCATCA	066900.1.iR	ACGACGAGCAAACAACAATG
Smp_067260	067260.1.oF	TGCTGGTTGCTCAGGTAGTG	067260.1.iF	TCACGCCACACTGTTTGATT
	067260.1.oR	CTACCGAAGGCCTCTCCTCT	067260.1.iR	ATGCACAACACGCCATCTAC
Smp_068780	068780.1.oF	ATGATCATGTGCCTTCCACA	068780.1.iF	GACCCAGGGATCAACTCTGA
	068780.1.oR	TGCCAACCTGTAAAACACGA	068780.1.iR	CTGACCAGACTGGGACAGGT
Smp_069220	069220.2.oF	CGAAACGACACCATCAGTTG	069220.2.iF	CGCTACTCTCTCCTGCTGCT
	069220.2.oR	GGGTTGAACGTGCTGAATTT	069220.2.iR	CGGCTGTTTGGTTCGTTATT
Smp_071470	071470.1.oF	TGGATATTCGTGTCAGGCTTC	071470.1.iF	ACTTAACGACGGATGGATCG
	071470.1.oR	TGTTCAGCGCACAACGAA	071470.1.iR	TGCTTCCAGGGAATCCTAAA
Smp_071570	071570.1.oF	GGAATGGTGTTGGGAGAGAA	071570.1.iF	AGACGAAAGTCAGGCAGGAA
	071570.1.oR	CATTAACACCCACTGCATCG	071570.1.iR	TCAATCCTTCGACGAGCTTT
Smp_072330	072330.1.oF	CATCTGAAAGAAGACCAGCTAGAA	072330.1.iF	GAGCGAACAAAGGAGGTGTC
	072330.1.oR	GAGCGGCTTAAGCTTGTTCA	072330.1.iR	TCTTCGACTTTCGGCTTGTC
Smp_073300	073300.1.oF	CAGCGATGCATCAATAAAGC	073300.1.iF	TCTGTTGCAAATAGCGTTGG
	073300.1.oR	CCGGAACATTCTCCTTTTCC	073300.1.iR	TCAGGTGTCGATGGTGATGT
Smp_073610	073610.2.oF	ACCTTTAGCCAGCGTTCTCA	073610.2.iF	TCGATTGTCGCTCTTCACAG
	073610.2.oR	GGCAATGGTTCGGCTAAGTA	073610.2.iR	AAACCCAACTGGTGGAACAC
Smp_074080	074080.1.oF	GCGTCAGCGTATTTCTGCTA	074080.1.iF	GCCACGATGTCACATTGAAC
	074080.1.oR	CGGCAGTTTTCGCTTCATA	074080.1.iR	TGAGGCTGATGATGATGGAG
Smp_074930	074930.1.oF	TCGATCGTGGGATTTGTTTT	074930.1.iF	ATCAAGCATTGGCTGTTGC
	074930.1.oR	AGTCGACAGCAACAGGGAGT	074930.1.iR	TTGGAATTTCTCGGATTTGG
Smp_076600	076600.1.oF	GAAGTTCGGAAGAACGCAAG	076600.1.iF	CACACCAAACTTCTGCGATG
	076600.1.oR	ATCGTGTTGGACGTTTAGGG	076600.1.iR	AGACGTTTCGCACTTGGAGT
Smp_078900	078900.1.oF	TATTGAATGGGGTCGACGTT	078900.1.iF	ACGTTCAAGGAAACGTCGTC
	078900.1.oR	TGACATGCATTGGTTTGTGA	078900.1.iR	CTTCATCGTCATCCAAACGA
Smp_079650	079650.1.oF	ACCCCTGAGAAGTTCAACGA	079650.1.iF	TCACGATATGCTTGGTCAGC
	079650.1.oR	CTCCACTGCGACAACTCAGA	079650.1.iR	TTTGGATGGCATGTCCTGTA
Smp_080110	080110.1.oF	TAGGCCATATGCGTGATGAA	080110.1.iF	AAGATGGTGAATTGCCTGCT
	080110.1.oR	GCAATAGCACGTTGAGTTCG	080110.1.iR	ATCGGCAGCTTCAAGTTGTG
Smp_086860	086860.1.oF	AACTACAGTGAGCGTGTTGG	086860.1.iF	AGCTGCTGAAGTGCTTGAAC
	086860.1.oR	CACCACCTTGAGCAATTGTGAC	086860.1.iR	TCGTTACGAATGGCAAGCTG
Smp_089700	089700.1.oF	GGATTCGGTGCCTTTGTAGA	089700.1.iF	TTGTTGTGCCAACTCCAGAA
	089700.1.oR	ATGGAATCCACCGTCAGAAG	089700.1.iR	AAGAATGGAGGATCGCAATG
Smp_091990	091990.1.oF	CATCATGCCTCTCCTGGTTT	091990.1.iF	CAGGCACCTGGAATATGGTC
	091990.1.oR	CCGAGTCGCAATCTGAATCT	091990.1.iR	AATTGAATGCCGAGAACCTG
Smp_096240	096240.1.oF	TGCCATAAGCGATGGTTGTA	096240.1.iF	GTCACGGACCAGGTCTTGTT
	096240.1.oR	CAAACAGGACACGGGCTAAT	096240.1.iR	ACTGGTAAGCAATCGGGATG
Smp_099030	099030.1.oF	CCTCGCGAATATTGGGATTA	099030.1.iF	TCTACGTGGCGTGACAAATG
	099030.1.oR	CGTGTTCGAAAATGAGAGCA	099030.1.iR	AGAGCAGGTGTGCGAGAAAT
Smp_101370	101370.1.pF	GGAAACCTTCGGAAAAGCTC	101370.1.jF	GCGTTGTGATTACGATACGG
	101370.1.pR	TGACGTGCTGTCTTCTTCCA	101370.1.jR	TCTAAATAGCCGGGAACAGC
Smp_101370	101370.1.qF	GCTGATTACCCAACCTTTCG	101370.1.kF	GATGTCGATGCGTTGGTAGA
	101370.1.qR	ACTACGCGATGAGCTTTTGC	101370.1.kR	GGTGGATCGGGACATGATAC
Smp_105200	105200.3.oF	TTTCGTTGAGGCATTCTTCC	105200.3.iF	TATTGTAGCCGACTGCGTTG
	105200.3.oR	ACCTGAACCACACGATCTCC	105200.3.iR	CTTATTATTTCGGGCGCTTG
Smp_108390	108390.1.oF	AAGCTGCCGAAGGTTGATAA	108390.1.iF	CGATATCTTTGAGCGCATTG
	108390.1.oR	GCCTTCGTGCCTTCAGATAC	108390.1.iR	CGGCTTGAAATTGTCGACTT
Smp_118970	118970.1.oF	ATCATGGAAGCGTTTCTTCG	118970.1.iF	GCTAGACGAGGCGTTCAGTC
	118970.1.oR	TGGTGCAGTTACTCCAGACG	118970.1.iR	CGTGTTAACAGCGGAACAGA
Smp_121640	121640.1.oF	AACCGAAGAGTGCGTCAGAT	121640.1.iF	GCAGAGCCAAAGATGGAGTC
	121640.1.oR	GTAGTCTGACCTGGGCGAAC	121640.1.iR	GCCAGCATTATGCCAAAGTT
Smp_122920	122920.1.oF	CATGATTTCACGCTTCGAGA	122920.1.iF	CGAGCTGTTGTTGATTTCCA
	122920.1.oR	ATTCGCTCCAACTCCCTTCT	122920.1.iR	AGCCTGAGGACTTCCTTTGA
Smp_128970	128970.1.oF	ACCCTGTTCATACGGATGGT	128970.1.iF	ATACGACCGAACCTTTGACG
	128970.1.oR	ACGATCGTGCATTCCAGTAT	128970.1.iR	TCCAGAACTTGCGTTGTGAC
Smp_130530	130530.1.oF	CCACCAAGAATTGGCCATAA	130530.1.iF	ATAACTCGCCGTCAACCTGA
	130530.1.oR	GCTGAAAGTGGAGGATGACC	130530.1.iR	TTTGGAAGGGATGGTATTGC
Smp_132510	132510.1.oF	GAGTTGGAAGCCGTAGTTGC	132510.1.iF	GAACGTTTCCTGGCAGTGAT
	132510.1.oR	CAACCGTTTCTGAAGCACAA	132510.1.iR	GGTCGTCGGTTCATGAGTTT
Smp_136320	136320.1.oF	GCAACTAAGAAGGCTTTTGGA	136320.1.iF	CCATTGAGGCTAAAGCTGCTA
	136320.1.oR	AAGATGAACCAACAGGACAAAA	136320.1.iR	GGCAGAGAATCGGATGCTAA
Smp_138180	138180.1.oF	ATGGGTAAATTTGCGGTGAG	138180.1.iF	ATCAGCATCGTCACCAACAG
	138180.1.oR	GCTAACCGTTTTTCCCAAAAT	138180.1.iR	TTGGGAATGGACACCTTCTC
Smp_139530	139530.1.oF	TCAACGTAAACCCCCAGAAG	139530.1.iF	GGCATCAGACAAACAACAGG
	139530.1.oR	TCCCCTGACCACCATTGTAT	139530.1.iR	ACGACCCATTCCAGAAGTTG
Smp_140700	140700.1.oF	CCGTTTAATCATGCTGCTGTT	140700.1.iF	GAACAGGCGCTAGATTCACC
	140700.1.oR	ATTACGCCAGTGGGAAGATG	140700.1.iR	GTGGTGGACAACAACTGCAC
Smp_142170	142170.1.oF	ACAGCTGGGAAACCCATACC	142170.1.iF	TATGGTCCGTGCCACTCATA
	142170.1.oR	AAGACGTGAACGCCAAGAAT	142170.1.iR	GCAGAACCTTCTGGTTGCTC
Smp_143780	143780.1.oF	GACAACCTTTGTCCAAGACGA	143780.1.iF	GAGCATAGAAGGCATCATTGG
	143780.1.oR	TGCTAAGCCAAACACTGTAACG	143780.1.iR	GCTGACTGAGGCATTGTTCA
Smp_145190	145190.1.oF	TTTTCGCGACAGAATGCTAA	145190.1.iF	AAACGTGTGCCTACCGCTAT
	145190.1.oR	TGGAGAATCCAAAGGAGCTG	145190.1.iR	GCGATTCCGATGGTAACTGT
Smp_145440	145440.1.oF	GTCGATTTTCCAGGGGATCT	145440.1.iF	AATGTACACACTGCGGCAAC
	145440.1.oR	TCGACGACGAAAGACAGAGA	145440.1.iR	TGCAAAGATTTGGAACAGGA
Smp_145470	145470.1.oF	TGACAAACAAAAGCCTAATTCTGA	145470.1.iF	TGAACCGAATACACCTGCAA
	145470.1.oR	TGACGTTGTAAATTTGATCGTTG	145470.1.iR	CGACGATTGGTACTTTGACG
Smp_154340	154340.1.oF	TGAATCATCTGTTCCCACCA	154340.1.iF	GTTGGTTCGGCTGTGATCTT
	154340.1.oR	ATGTTTGAGGCCCACTATCG	154340.1.iR	CCAGGGATCGTGAAGGTATG
Smp_157300	157300.1.oF	GCTCCTTACGGGAATCTCAA	157300.1.iF	GAGTATCTGCGTCGTCATCG
	157300.1.oR	ACGGAACACGACCATTTTTC	157300.1.iR	CATCAGCAACCTGATATCCAAA
Smp_158280	158280.1.oF	ATTCGACTGCCCTTCTTGTG	158280.1.iF	CACCTCACGATCCGGTTTAT
	158280.1.oR	CCGACCTAAAGGAGGTCTCA	158280.1.iR	GGAGCATACATCGCACTGAA
Smp_162410	162410.1.oF	TTCAACCGGATTCTGGTCTC	162410.1.iF	TTTCCGTCAATTGGATGGTT
	162410.1.oR	CACCGGCCCTAACAGTTAAA	162410.1.iR	TGCCGAATGTATCCCAATTT
Smp_163340	163340.1.oF	GTGCGATTTGGTAGGCAGTT	163340.1.iF	GCGTACGGACGAAGATGTTT
	163340.1.oR	TTTCTGCTCTGTTTCCAGCA	163340.1.iR	TTCATCCCACCCAGACAAAT
Smp_165910	165910.1.oF	ATTGGCGCGAATAATTCAAA	165910.1.iF	CTTGATCCAGCTGTTGGAGA
	165910.1.oR	TCAGTTCGTTGTTTCTTGGAGA	165910.1.iR	TGGGCATCTGATTCATGTTT
Smp_168830	168830.1.oF	TGGCTAAAATTTCCAACCGTA	168830.1.iF	TCTTCCAGCGATTCATGTTG
	168830.1.oR	TTCAACCAAAGGCGATTCTC	168830.1.iR	CACGGTTGTCTTGAGCACTG
Smp_171160	171160.1.oF	CCAGTCACGCAACCCTTAAT	171160.1.iF	GGAAGATCCTGGCATCGTAG
	171160.1.oR	AGTGCATCACGTGTCAAAGC	171160.1.iR	ATACCAGTGCCGGATTGAAA
Smp_172480	172480.1.oF	TCATTGCAACAACAACATCAAA	172480.1.iF	TGACTGGTTGGTGGGTAATG
	172480.1.oR	GGTGATTCAAAGAACATATCGTCA	172480.1.iR	TGGGTAGCTACTGCAAGGTACA
Smp_173440	173440.1.oF	CACAACCAACGCAAGTATGG	173440.1.iF	CCAACTCATCGGACGTTACA
	173440.1.oR	ACAAGAACCACGCGGTAATC	173440.1.iR	TGGCACATATTGTCCCTGAA
Smp_175590	175590.1.oF	ATGGCACCAGAGTGTTTGAC	175590.1.iF	GGTCACAAGATCCCGATAATCG
	175590.1.oR	TGTCGCGGTTCCAAGTAATC	175590.1.iR	CGTTGTTTTCCTTCAGGTCACC
Smp_175910	175910.1.oF	TCCACGTCGTAGATCCCTTC	175910.1.iF	AATAGCCGAGGTCAACAACG
	175910.1.oR	TGAGCGTTTTCATTCTGTGC	175910.1.iR	ATTACGAGCCCGTGAGTTTG
Smp_176710	176710.1.oF	AGTAGCGTCGATACCGGACA	176710.1.iF	GTGGATCACCACCAACATCA
	176710.1.oR	TATTCCTGACGTTGCTGCTG	176710.1.iR	GCTAACGCAAGTCCACCATT
Smp_179320	179320.1.oF	GTGCGAATACCAAACAGACCAG	179320.1.iF	TCGCGTTTCTACCAAAGACG
	179320.1.oR	TGTCCGCAGTTGACACTTTC	179320.1.iR	TTTTCTTTTGGGGGCATGCG
Smp_179320	179320.1.pF	GGACGGTTGTTGACACAGAA	179320.1.jF	CAAGACGGAATTCAGGGAAC
	179320.1.pR	CATGAACTTTGAAGCGACCA	179320.1.jR	TTTGTAGAGCATCGGACGAC
Smp_185230	185230.1.oF	TGCAGCAATCGATCTGAAAG	185230.1.iF	TCGTTGAGTTCGAAGACGAG
	185230.1.oR	ATCTCCAGCTTCACGCATGT	185230.1.iR	CAAGGCGTACCCATCAAAGT
Smp_187190	187190.1.oF	TCGTATGGGTTTAAAACAACGTC	187190.1.iF	CAGATCGTTTCATGGCAGAG
	187190.1.oR	GGTGGACCACGAAAATCAAT	187190.1.iR	CCCGGCATTCATAGATAACA
Smp_196270	196270.1.oF	TCGCATGGAACAAAAATGTAA	196270.1.iF	GTAGAAGCGGCTGAATGCTT
	196270.1.oR	CGACCTCAGACAGTCTTTCAA	196270.1.iR	CTGGTGGGAGCAAATGTCTT
Smp_210340	210340.1.oF	GGACGTTGGAAAAAGTTGGA	210340.1.iF	GCTTTCCAAGAGACCGTTTG
	210340.1.oR	CCCACTGATCCTGAAGGTGT	210340.1.iR	GCGTATAAGGTTCCACAAGCA
