# Supplementary material for: Stem cell heterogeneity drives the parasitic life cycle of Schistosoma mansoni
Source: eLife. 2018 Jul 10;7:e35449. doi: 10.7554/eLife.35449 (PMC6039179; doi:10.7554/eLife.35449)
Supplement: Supplementary file 3. — Genes are associated with feature IDs in the S. mansoni genome version 5 (Protasio et al., 2012). Their functional annotations and cloning primer sequences are also listed. [file elife-35449-supp3.xlsx]

## Sheet: Gene list
Gene name	Feature ID	Annotation (S. mansoni genome v.5)	Cloned?	Cloning primer sequence
Sm-nanos-2	Smp_051920	hypothetical protein	Y	ATGCTGGACTTCCGTAGGAC	ACGTCTCACGATCCCACTTC
Sm-nanos-1	Smp_055740	nanos RNA binding domain, putative	Y	TGATATCGAAATCGTCCAGACA	TTGTATCGGTTCCAACAAACC
Sm-zfp-1	Smp_145470	zinc finger protein, putative	Y	TCATCAACAACCGGTCATGG	CAGGGAAAACGACGATTGGT
Sm-p53	Smp_139530	cellular tumor antigen P53, putative	Y	CATTCCCACCGAAAAAGCTA	TCCCCTGACCACCATTGTAT
Sm-fgfrA	smp_175590	tyrosine kinase	Y	GACCCTACTGGCACCAAAAA	CGATTTCGCATGTTTATCCA
Sm-fgfrB	Smp_157300	tyrosine kinase
Sm-hesl	Smp_024860	basic helix-loop-helix transcription factor, hes- related	Y	ACGGAAAGAAAACGACGTGA	AACGCTACGGAATGATTGGC
Sm-eled	Smp_041540	Hormone receptor 4 (dHR4), putative	Y	TGGGATGTATGGTCGGAAGT	CACAAGAGCGGGAAATGTCT
Sm-ago2-1	Smp_179320	eukaryotic translation initiation factor 2c, putative	Y	TATCCGTTGTGCAGCAGTTC	GCCGCCTTATTTCCTTTCTC
Sm-h2a	Smp_086860	histone H2A, putative	Y	GGACGAGGTAAAGGTGCAAA	CTTAGCAGGCACATCGGATT
Sm-h2b	Smp_108390	histone H2B, putative	Y	GCCTCCTAAAGTTGTGTCTGG	GACCCACTGTACTTCGTCACTG
Sm-hmt	Smp_055310	histone-lysine n-methyltransferase, seto7, putative
Sm-mier	Smp_101370	mesoderm induction early response 1 related
Sm-car	Smp_036500	nuclear receptor nhr-48, putative	Y	ACAGTGTCGCAAGTCTGGTG	AGAAGTGCTGGGAGTGGCTA
Sm-sox	Smp_076600	sox transcription factor	Y	CAACTTGCCAAGCACCTGTA	GGGTGCGTGAAGGTATCTGT
Sm-zfp-2	Smp_158280	zinc finger protein, putative
Sm-klf	Smp_172480	kruppel-like factor 13,14,16	Y	TGACTGGTTGGTGGGTAATGA	ACGTGCATTACAACCAGGTT
Sm-nfil	Smp_176710	transcriptional factor nfil3/e4bp4, putative
Sm-cyclinB	Smp_082490	cyclin B, putative	Y	TTTTGGAGGTTGACCGAAAC	CGGAGTTGGAATCGACAAAT
Sm-mcm-1	Smp_151560	DNA replication licensing factor MCM1, putative
Sm-plk	Smp_009600	serine/threonine kinase
Sm-PCNA	Smp_046500	proliferating cell nuclear antigen, putative	Y	CGAGGCTAGGCTTACACAGG	TTACCTGCAGGGACGTTCTC
